# Supplementary material for: Regulation of actions and habits by ventral hippocampal trkB and adolescent corticosteroid exposure
Source: PLoS Biol. 2017 Nov 29;15(11):e2003000. doi: 10.1371/journal.pbio.2003000 (PMC5724896; doi:10.1371/journal.pbio.2003000)
Supplement: S1 Data — (XLSX) [file pbio.2003000.s001.xlsx]

## Sheet: Fig 1 data
Fig 1a	serum CORT concentrations					Fig 1b	gland weights (% body weight)									Fig 1c	break point ratio			Fig 1d	serum CORT concentrations				Fig 1e	break point ratio			Fig 1f	dendritic spine density					Fig 1g	spine volume					Fig 1h	spine head diameter					Fig 1i	FST immobility time (s)
	on CORT						on CORT				after CORT						after CORT				during stress					after stress				rostral		caudal				rostral		caudal				rostral		caudal				control
	early active		late active				adrenal		thymus		adrenal		thymus				control	CORT			control	P31	P42			control	stress			control	CORT	control	CORT			control	CORT	control	CORT			control	CORT	control	CORT			control	CORT
	control	CORT	control	CORT			control	CORT	control	CORT	control	CORT	control	CORT			169	109			66.4135	66.2469	75.3059			81	49			1.68835	0.882824	1.47362	0.765314			0.150688	0.140644	0.29773	0.200017			0.318693	0.342586	0.389196	0.443893			318	149
	62.4099	74.2252	9.2862	92.5434			0.0403141	0.0254144	0.413089	0.311602	0.0205021	0.025431	0.190377	0.221121			93	89			47.4963	77.1756	64.2793			77	65			1.35142	0.635372	0.985643	0.881862			0.123374	0.193478	0.144164	0.189788			0.400222	0.468744	0.431829	0.442344			210	309
	107.145	52.4367	14.8053	100.559			0.0497487	0.0239583	0.313065	0.174479	0.0207048	0.0261905	0.235242	0.289524			157	85			62.5259	124.427	73.1831			89	45			1.30388	1.18691	1.0988	1.06998			0.139269	0.20015	0.174458	0.195489			0.269633	0.470929	0.374356	0.464729			279	329
	64.4745	52.7438	31.2504	84.4145			0.0413462	0.0316092	0.360577	0.258046	0.0244541	0.0174274	0.175546	0.182158			113	73			27.9084	67.5717	62.3767			93	45			1.52947	1.26042	1.32392	0.88242			0.1157	0.13211	0.222794	0.115394			0.303602	0.438895	0.460025	0.334577			204	241
	84.0901	58.3038	23.7647	66.8498			0.0424084	0.034375	0.480628	0.247917	0.0193548	0.0181818	0.229032	0.275325			89	81			56.0876	85.4353	94.2906			93	49			1.05636	0.88477	1.00363	1.14653			0.0752075	0.179145	0.195678	0.233907			0.30052	0.372343	0.488073	0.393273			196	197
	67.7873	46.8574	57.2524	71.9186			0.0433962	0.0240642	0.436792	0.170053	0.0182609	0.0184549	0.314783	0.208584				21			101.154	92.2518					81			1.3332	0.7285	0.977799	1.84			0.12374	0.169767	0.166368	0.0975261			0.355793	0.0846178	0.332418	0.204759			198	260
		70.7439	2.59391	84.2795							0.0161017	0.0168224	0.22839	0.180374							62.5319	119.632					73			1.85948	1.2204	0.938769	1.32583			0.161917	0.159663	0.143916	0.0808733			0.368195	0.418492	0.390735	0.344476			187	165
		57.0752	16.8835	79.0281												mean	124.2	76.3333			75.7204						85			1.53834	1.36181	1.53106	1.61367			0.125309	0.181357	0.0909184	0.163919			0.352237	0.477126	0.34062	0.446606
			26.3799	28.5201		mean	0.0434427	0.0278842	0.40083	0.232419	0.02	0.02	0.229	0.226		SEM	16.463	12.1069			52.2125						65			1.8622	1.07425	1.58384	1.12664			0.252441	0.236426	0.100489	0.145805			0.506397	0.429358	0.383638	0.428997		mean	227.43	235.71
			37.7866	78.7163		SEM	0.00165864	0.00214606	0.0292697	0.0268453	0.0011	0.0017	0.0198	0.019							77.2628						49			1.29109	0.977469	0.978516	1.67382			0.0926325	0.0870335	0.116306	0.160307			0.366475	0.418053	0.420388	0.328652		SEM	19.03	26.14
			69.7319																		73.3839									2.09365	1.10232	1.22451	1.42549			0.160035	0.25241	0.0815253	0.205824			0.438543	0.451502	0.256512	0.554682
																									mean	86.6	60.6			1.22624	0.936756	1.22341	1.23104			0.117465	0.255528	0.192442	0.163988			0.428608	0.240319	0.357707	0.322501
mean	77.1814	58.9123	28.9735	76.3144																mean	63.8816	90.3914	73.8871		SEM	3.2496	4.824			0.914948	1.31047	1.6597	1.65721			0.130599	0.157613	0.148699	0.211201			0.490527	0.278085	0.313047	0.336812
SEM	8.40678	3.79072	6.67336	6.85826																SEM	5.6955	8.8906	5.6728							1.29129	1.00029	0.817168				0.223945	0.225883	0.218506				0.439262	0.322501	0.546224
																														1.38188	1.31047	1.35681				0.174975	0.217663	0.102613				0.396	0.36239	0.388146
																														1.29109	1.17959	1.59584				0.0926325	0.140149	0.128281				0.366475	0.440641	0.396294
																														1.40888	1.09252	0.943026				0.146402	0.132835	0.11172				0.401795	0.527606	0.363555
																														1.38358	1.27096	1.54533				0.155269	0.183179	0.162202				0.463347	0.419411	0.385446
																														1.37119	1.09808					0.0493349	0.228011					0.277529	0.412698
																														0.753037						0.0923179						0.204355	0.470998
																														1.11395						0.129154						0.391741	0.496059
																														1.01973						0.125859						0.405382
																														0.972483						0.160882						0.298782
																														1.14818						0.108431						0.347494
																														1.26884						0.132373						0.360359
																														1.11958						0.210935						0.416131
																														1.35807												0.426655
																													mean	1.33076	1.07969	1.23674	1.27998		mean	0.137342	0.182792	0.155489	0.166464		mean	0.37388	0.397303	0.389901	0.388177
																													SEM	0.0574992	0.0462755	0.0654267	0.0952362		SEM	0.0087673	0.0105034	0.0130607	0.012854		SEM	0.0135126	0.0221089	0.0154653	0.0245012
[truncated: 2 more columns]

## Sheet: Fig 2 data
Fig 2a	responses per min																					Fig 2b	responses per min									Fig 2c	responses per min					Fig 2d	responses per min
	control										CORT												test 1				test 2						context shift						control										CORT
	FR1						RI30				FR1						RI30						control		CORT		control		CORT				control		CORT				FR1						RI30				FR1
session	1	2	3	4	5	6	1	2	3	4	1	2	3	4	5	6	1	2	3	4			non-deg	degraded	non-deg	degraded	non-deg	degraded	non-deg	degraded			non-deg	degraded	non-deg	degraded		session	1	2	3	4	5	6	1	2	3	4	1
	0.185714	0.214286	0.685714	0.771429	0.828571	1.21655	4.43937	5.01245	7.00337	6.51782	0.228571	0.385714	0.528571	0.671429	0.557143	0.828571	2.72975	1.8	1.75714	2.60337			6	4.4	3.1	2.3	3.4	2.1	1.4	1.8			2.2	1.6	2	1.2			0.5	0.642857	1.05541	0.642857	0.7	0.728571	1.91083	1.89274	1.80451	2.04429	0.5
	0.0857143	0.228571	0.542857	0.785714	0.947568	0.885347	2.90618	1.65714	2.72212	2.55611	0.142857	0.314286	0.5	0.929224	1.03717	1.04348	2.28116	1.64286	2.28391	2.24267			7.2	5.5	3.8	3.1	3	1.8	2.1	2			4.2	2.6	1.4	1			0.571429	0.5	0.7	0.571429	0.657143	0.757143	1.29116	1.22125	1.30293	1.4771	0.614286
	0.114286	0.157143	0.542857	0.642857	0.771429	0.828571	4.246	2.46718	2.16539	3.1455	0.328571	0.414286	0.657143	0.814286	0.728571	1.2012	5.16375	2.54001	4.12503	3.68296			5.7	4.5	4.8	2.4	1.7	1.5	1.2	1.3			3	1.6	2.2	1.4			0.3	0.557143	0.542857	0.897935	0.869565	0.385714	1.82371	1.72662	1.70455	1.56128	0.371429
	0.528571	0.542857	0.7	0.8	1.28562	1.35593	8.07496	7.02381	6.12431	7.62332	0.342857	0.114286	0.0428571	0.6	0.671429	0.814286	3.12625	2.18284	2.79449	2.12051			7.4	1.9	3.2	2.9	3.1	1.6	1.7	1.3			3	1.6	3	1.8			0.3	0.814286	0.8	0.957243	0.671429	0.542857	1.13701	1.96915	1.89274	2.10674	0.271429
	0.4	0.571429	0.842857	1.32949	1.44683	1.66343	5.66458	4.04807	5	3.95634	0.242857	0.442857	0.657143	1.19928	0.970403	1.42586	5.37683	4.9011	3.33333	4.92091			2.8	2.3	2.6	0.8	2.5	1.9	1	1.5			2.6	3.2	3.4	2.4			0.514286	0.0857143	0.657143	0.8	0.557143	0.8	1.91388	2.12615	1.80614	1.4111	0.628571
	0.4	0.571429	0.771429	1.18624	1.4944	1.86741	9.28663	5.9429	4.97254	6.66667	0.471429	0.542857	0.528571	0.944138	1.22449	1.5777	4.74576	5.37273	5.01618	4.35679			2.8	3.1	2.6	1.9	0.7	1.2	1.8	1.4			3.4	1.2	1.6	2			0.2	0.969775	2.6643	1.95886	1.64384	1.32538	1.92308	2.32739	2.63505	2.88878	0.6
	0.371429	0.657143	0.685714	0.874381	1.0993	1.46234	6.73739	1.94975	2.76568	3.83863	0.342857	0.571429	0.7	0.714286	0.869943	0.95816	5.13743	4.5045	4.60154	5.03689			2.4	2	1.4	1.1	3	1.9					3	2.2	3.8	3.6			0.357143	0.557143	0.7	0.7	0.671429	0.785714	1.88206	2.50836	2.06044	2.11491	0.514286
	0.471429	0.585714	0.671429	1.0993	1.22399	0.937793	7.17949	3.95387	3.08458	2.8147	0.342857	0.485714	0.457143	0.842857	0.742857	1.17142	4.59891	4.3314	4.11704	4.75909			2	1.7	4.5	1.1	0.6	0.3
	0.114286	0.371429	0.542857	0.814286	0.714286	1.87617	3.60902	6.41796	5.71058	5.39734													1.9	2.1			1.4	0.8				mean	3.05714	2	2.48571	1.91429		mean	0.391837	0.58956	1.0171	0.932618	0.824363	0.760769	1.51543	1.71744	1.88958	1.71023	0.5
																																SEM	0.237905	0.265474	0.348759	0.334827		SEM	0.0520575	0.104868	0.281046	0.178693	0.141016	0.110211	0.137036	0.217844	0.16763	0.206478	0.0508432
mean	0.296825	0.433333	0.665079	0.922634	1.09022	1.34373	5.79374	4.27479	4.39428	4.72405	0.305357	0.408929	0.508929	0.839438	0.85025	1.12758	4.14498	3.40943	3.50358	3.7154		mean	4.24444	3.05556	3.25	1.95	2.15556	1.45556	1.53333	1.55
SEM	0.0570822	0.0638433	0.0353241	0.075941	0.0970718	0.135945	0.722385	0.657824	0.581736	0.624291	0.0349862	0.0513617	0.0733386	0.0668655	0.077234	0.0965712	0.435517	0.536195	0.408076	0.436106		SEM	0.763783	0.466104	0.390969	0.308221	0.359441	0.196576	0.166667	0.117615
[truncated: 56 more columns]

## Sheet: Fig 3 data
Fig 3b	fold-change from control						Fig 3c	fold-change from amygdala control										Fig 3d	fold-change from amygdala control										Fig 3e	fold-change from control						Fig 3f	fold-change from amygdala control										Fig 3g	fold-change from amygdala control
	full-length / trkB.t1			trkB.t1				full-length / trkB.t1					trkB.t1						p-ERK42/ERK42					p-ERK44/ERK44						p-ERK42/ERK42			p-ERK44/ERK44				full-length / trkB.t1					trkB.t1						p-ERK42/ERK42
	control	CORT		control	CORT			amygdala		vHC			amygdala		vHC				amygdala		vHC			amygdala		vHC				control	CORT		control	CORT			amygdala		vHC			amygdala		vHC				amygdala
	0.97421	0.884907		1.06198	1.06889			control	CORT	control	CORT		control	CORT	control	CORT			control	CORT	control	CORT		control	CORT	control	CORT			0.995905	0.68016		0.980713	0.883932			control	CORT	control	CORT		control	CORT	control	CORT			control	CORT
	0.945918	0.916498		0.972748	1.02408			0.912006	0.767731	0.890577	0.70191		1.20057	1.18755	1.2186	2.13593			1.12958	0.692671	3.46768	1.89547		1.02194	0.85783	2.89159	1.93052			1.01675	0.779094		0.994173	0.836498			1.21216	0.782097	1.17535	1.02118		1.02075	0.990777	0.899236	1.10726			0.901964	1.01995
	0.932025	0.860227		1.01526	1.17513			1.29232	0.73284	0.865641	0.641672		0.708612	1.23958	1.54431	2.11503			0.593629	0.719996	1.60682	1.74184		0.806729	0.903963	1.59237	1.75489			0.875462	0.9142		0.890492	0.86163			0.987205	0.91351	1.04263	0.978331		0.888658	0.970696	0.908643	1.21524			1.03949	2.04918
	1.00958	0.9723		0.966141	0.790555			0.795674	0.697963	0.909245	0.744304		1.09082	0.774272	1.31361	1.66986			1.27682	1.2571	1.54477	2.57646		1.17129	1.10308	1.58108	1.73715			0.913213	0.61598		0.972209	0.663334			0.800634	0.84801	1.22258	0.985455		1.09059	1.23289	1.00378	1.29256			1.05854	1.34425
	1.05412	0.859585		0.941109	1.20389			0.983724	1.11427	0.941057	0.628651		1.02783	1.19029	1.24971	1.85343			0.999999	1.54697	4.12883	1.33925		1	1.65568	4.14601	1.0086			1.19867	0.755237		1.16241	0.749539			0.961687	0.873231	0.982686	0.915885		0.88625	1.08194	0.854919	1.1324			1.14307	1.33232
	1.07524	0.843761		1.0044	1.14906			1.01628	0.974328	1.10414	0.962528		0.972173	0.988462	1.17798	1.35958				0.955803	2.42626	1.75919			1.00299	1.94946	1.07912			0.935489	0.789021		0.846587	0.871062			1.03831	0.916366	1.03017	0.864968		1.11375	1.15132	0.866068	1.23777			0.856933	1.13867
	1.00892	0.881285		1.03836	1.26735				0.875928	1.06256	0.68497			0.688056	1.24843	1.51238				0.804707	1.70639	1.51739			0.75812	1.36089	0.943491			0.733878	1.09992		0.80923	0.824832					0.982311	0.952408			1.25744	1.01726	1.22248
									1.06307	1.24449	0.860758			0.866882		1.46319														1.33063	0.39418		1.34418	0.675625											1.0443
mean	1	0.888366		1	1.09699				0.727589																					1.06719	0.671606		0.909985	0.861249
SEM	0.0201016	0.016553		0.0161262	0.0596166													mean	1.00001	0.996209	2.48013	1.80493		0.99999	1.04695	2.25357	1.40896			0.93281	1.02668		1.09001	0.992191		mean	1	0.866643	1.07262	0.953038		1	1.11418	0.924986	1.17886		mean	1	1.37688
							mean	1	0.869215	1.00253	0.746399		1	0.990728	1.29211	1.72992		SEM	0.146788	0.138822	0.444695	0.174076		0.0748197	0.131056	0.438452	0.181213									SEM	0.0662792	0.0247058	0.0416285	0.0227091		0.0484314	0.0492784	0.0283051	0.0353613		SEM	0.0526946	0.17877
							SEM	0.082302	0.057788	0.052605	0.0463883		0.0821374	0.0837085	0.0536032	0.118286													mean	1	0.772608		1	0.821989
																													SEM	0.0533476	0.0648791		0.0510059	0.0316908
[truncated: 6 more columns]

## Sheet: Fig 4 data
Fig 4a	fold-change from control				Fig 4b	fold-change from control				Fig 4c	fold-change from control				Fig 4e	responses per min												Fig 4f	responses per min									Fig 4g	immobility time (s)					Fig 4h	break point ratio
	p-ERK42/ERK42					p-ERK44/ERK44					PSD95					control + veh													test 2										control + veh	control + 7,8-DHF	CORT + veh	CORT + 7,8-DHF				control			CORT
7,8-DHF	0 mg/kg	3 mg/kg	10 mg/kg		7,8-DHF	0 mg/kg	3 mg/kg	10 mg/kg		7,8-DHF	0 mg/kg	3 mg/kg	10 mg/kg			FR1							RI30						control + veh		control + 7,8-DHF		CORT + veh		CORT + 7,8-DHF				318	104	149	218			7,8-DHF	0 mg/kg	3 mg/kg	10 mg/kg	0 mg/kg
	0.477497	0.880981	1.40571			0.652462	0.818134	1.21308			0.923527	1.13824	0.98818		session	1	2	3	4	5	6	7	1	2	3	4			non-deg	degraded	non-deg	degraded	non-deg	degraded	non-deg	degraded			210	128	309	189				93	117	125	109
	1.5225	1.45505	0.986867			1.34754	1.40482	1.05049			1.07647	0.898523	1.26588			0.371429	0.657143	0.814286	1.11669	0.8	0.771429	0.7	0.728571	1.04402	0.671429	0.928505			5	4.6	5.2	1.4	2.2	1.2	3	2.6			279	79	329	209				157	117	121	89
	1.4121	2.25666	1.06497			1.09285	1.56265	1.03593			0.777206	1.148	1.11047			0.457143	0.442857	0.471429	0.771429	0.685714	0.742857	1.18041	0.642857	1.07277	0.814286	0.873108			3.2	2.4	5.4	2.2	2.4	4.2	4	3.6			204	122	241	90				113	77	149	85
	0.587906	1.40244	1.09311			0.90715	1.1388	1.40216			1.22279	0.865468	1.69766			0.228571	0.571429	1.07392	2.228	1.74825	1.36519	1.49514	0.8	1.00083	0.7	1.01061			5	2.2	3.2	3	2.6	3.2	5.8	1.2			196	256	197	217				89	69	97	73
	1.11659	1.4527	1.23575			0.998415	1.21388	1.11993			0.929529	1.19034	1.27347			0.414286	0.514286	0.671429	0.95648	0.742857	0.8	0.557143	0.714286	1.02337	0.471429	0.857388			4.8	2.2	4	2.8	2	2.2	4	3.2			198	211	260	133				89	109	77	81
	0.779372	0.863637	0.657599			0.823112	0.845088	1.12949			1.0807	1.05455	1.21634			0.428571	0.685714	0.742857	0.864304	0.896593	1.72265	0.93633	0.771429	1.14395	0.8	1.22274			3.2	1.8	6.4	4.2	1.4	1.4	5.4	4.2			187	190	165	201				89	97	93	21
	1.10404	0.68725	2.94514			1.17847	0.81662	1.63634			0.989774	0.816828	1.12617			0.414286	0.457143	0.442857	0.657143	0.714286	0.828571	0.996181	0.814286	0.884043	0.6	1.29255					4.8	2.6	3	4.8	3.4	2.4										81	105		81
	1.07022	0.928734	1.18482			0.983889	1.10203	1.04502			1.20901	1.04436	1.28123																									mean	227.43	155.71	235.71	179.57				137	133		41
	0.929787	1.51578	1.06458			1.01612	1.02961	0.68326			0.790986	1.29822	1.2189		mean	0.385714	0.554762	0.702796	1.09901	0.931284	1.03845	0.977533	0.745238	1.02816	0.67619	1.03082		mean	4.24	2.64	4.83333	2.7	2.26667	2.83333	4.26667	2.86667		SEM	19.03	24.28	26.14	18.57				137	73		105
	1.16375	1.9492	1.51361			1.16882	0.876354	1.36158							SEM	0.0334013	0.0414723	0.0955427	0.234726	0.16621	0.166781	0.137219	0.0259294	0.0352078	0.0525107	0.0755344		SEM	0.426146	0.4996	0.457287	0.378594	0.223109	0.605347	0.452155	0.427915										101	97		77
	0.836254	1.1807	1.73947			0.831175	0.50638	0.703229		mean	1	1.0505	1.24203																																	137	97		65
	0.989322	2.36706	1.48227			1.12079	0.950822	1.73945		SEM	0.0539969	0.0540209	0.0653047																																		121		57
	1.01068	2.0134	3.23907			1.1168	1.03873	1.18729								control + 7,8-DHF																																	77
		1.83195	2.43935			0.76255	1.32347									FR1							RI30
															session	1	2	3	4	5	6	7	1	2	3	4																			mean	111.182	101	110.333	73.9231
mean	1	1.48468	1.57517		mean	1.00001	1.04481	1.17748								0.242857	0.628571	0.785714	0.888626	0.6	0.771429	0.614286	0.714286	0.828571	0.6	0.757143																			SEM	7.93	5.8	10.67	6.66
SEM	0.0809587	0.144261	0.205278		SEM	0.0504968	0.0736353	0.0855071								0.657143	0.842857	0.842857	1.03538	1.21827	1.70551	1.32071	1.66991	1.81543	0.842857	1.54123
																0.542857	0.657143	0.842857	0.757143	0.945925	1.36364	1.40911	0.728571	1.18343	0.5	1.43266
																0.585714	0.628571	0.485714	0.909091	0.8	1.48515	1.15163	0.903887	0.886001	1.25392	1.62602
																0.6	0.771429	0.771429	0.757143	0.485714	1.46699	1.66759	1.12003	1.81708	0.757143	1.87383
																0.571429	0.6	1.02267	1.13593	0.785714	1.1655	1.0929	0.828571	0.814286	0.442857	0.814286
															mean	0.533333	0.688095	0.791873	0.913885	0.805938	1.32637	1.20937	0.99421	1.22413	0.732796	1.34086
															SEM	0.0601208	0.0394549	0.0713337	0.061607	0.105675	0.132157	0.145291	0.147978	0.195077	0.121129	0.185468
																CORT + veh
																FR1							RI30
															session	1	2	3	4	5	6	7	1	2	3	4
																0.471429	0.6	0.785714	1.17763	0.908128	0.842857	0.785714	1.05485	1.39925	0.7	0.671429
																0.414286	0.557143	0.728571	2.18579	1.41443	1.24662	1.2959	0.742857	1.61074	0.657143	1.47856
																0.385714	0.528571	0.757143	1.1818	0.814286	1.03146	0.742857	0.842857	1.2215	0.657143	1.48441
																0.3	0.628571	0.614286	0.757143	0.954654	0.785714	0.894188	0.986031	0.928074	0.785714	0.828571
																0.4	0.271429	0.371429	0.571429	0.685714	0.935745	0.728571	0.873362	0.944436	0.814286	0.917852
																0.714286	1.01523	0.842857	1.94049	0.714286	1.23967	0.914355	0.685714	1.03681	1.072	2.0957
															mean	0.447619	0.600157	0.683333	1.30238	0.915249	1.01368	0.893597	0.864279	1.19013	0.781048	1.24609
															SEM	0.0579311	0.0980015	0.0696362	0.261361	0.108635	0.0801816	0.0863849	0.0572456	0.11168	0.0640456	0.219468
																CORT + 7,8-DHF
																FR1							RI30
															session	1	2	3	4	5	6	7	1	2	3	4
																0.342857	0.371429	0.7	0.714286	0.842857	0.8	1.18507	0.971345	0.742857	0.771429	1.22249
																0.242857	0.0857143	0.6	0.728571	1.30662	0.842857	0.785714	0.742857	0.909091	0.814286	0.842857
																0.414286	0.442857	0.428571	0.899146	0.5	0.428571	0.657143	0.471429	0.671429	0.671429	1.34168
																0.457143	0.742857	0.935308	1.35379	0.96432	1.34168	0.882094	0.814286	1.1534	0.8	0.771429
																0.285714	0.342857	0.7	0.8	1.222	0.742857	1.08637	0.814286	0.828571	0.485714	0.728571
															mean	0.348571	0.397143	0.672776	0.899159	0.967159	0.831193	0.919277	0.747605	0.901112	0.709524	1.0307
															SEM	0.0395382	0.105405	0.082261	0.118279	0.143853	0.146904	0.0965659	0.068569	0.0789217	0.0498524	0.113727
[truncated: 9 more columns]

## Sheet: Fig 5 data
Fig 5b	fluorescence intensity (% control)				Fig 5c	responses per min						Fig 5d	responses per min							Fig 5e	responses per min										Fig 5f	responses per min				Fig 5g	break point ratio
	p-ERK 42/44												control		vHC		CeA				control, contingency to be intact											control					control	vHC
	control	Trkb.t1				control (all controls combined)							non-deg	degraded	non-deg	degraded	non-deg	degraded			FR1					RI						intact contingency					29	17
	114.171	90.5401				FR1							4.7	2.22	2.4	1.6	1.6	1.9		session	1	2	3	4	5	6	7	8	9		session	1	2	3			57	37
	84.942	96.0892			session	1	2	3	4	5			3.8	4.6	3.4	1.6	4	3.3			0.4	0.454545	0.612245	0.731707	0.769231	4.70732	6.90625	5.84615	4.66667			4.68	4.36	5.68			25	29
	82.2017	88.634				0.314286	0.357143	0.657143	0.557143	0.742857			3.5	2.3	5.4	4.4	2.6	2.3			0.185714	0.285714	0.242857	0.428571	0.441176	2.2619	2.34286	2.27586	1.80952			3.36	4.24	3.48			113	33
	112.59	69.9134				0.5	0.4	0.614286	0.8	1.76471			4	2.4	1.9	0.8	2.9	3.5			0.385714	0.228571	0.257143	0.638298	0.769231	1.29412	1.75758	3.09375	3.2963			4.24	3.56	5.12			93	37
	106.096	77.9176				0.657143	0.967742	0.895522	0.983607	0.869565			3.8	1.5	1.2	2.3	3.5	4.2			0.271429	0.385714	0.428571	0.6	0.9375	2.86047	3.14706	3.12121	2.475			4.36	4.68	6.48			49	21
	97.0352	94.2738				0.557143	0.471429	0.882353	0.895522	1.46341			3	1	2.1	2.8	3.3	3.1			0.638298	0.285714	0.428571	0.75	0.47619	1.46	1.55814	1.84906	1.4375			2.92	2.04	3.52			41	41
	107.3	79.9887				0.457143	0.642857	0.757143	0.728571	0.828571			2.5	1.3	2.3	3.1	2.98333	3.05			0.342857	0.342857	0.461538	0.588235	0.769231	2.52778	3.17143	2.02778	1.08163			2.68	2.84	3.48			81	37
	95.6646					0.257143	0.771429	0.875912	0.7	1.22449			2.7	0.5	2.5	5.7	0.340016	0.340343			0.214286	0.242857	0.555556	0.697674	0.638298	2.56098	4.16667	4.14286	2.44186			2.48	2.36	3.12			77	49
						0.385714	0.6	0.728571	0.842857	1.53846			2.5	0.9	2.65	2.7875					0.185714	0.3	0.1	0.588235	1.07143	2.34483	1.66667	7.39286	1.22449			4.36	3.2	4.12		mean	62.7778	33.4444
						0.671429	1.10396	0.908403	0.977199	0.877835			3.4	1.7	0.449206	0.569911					0.271429	0.271429	0.428571	0.414286	0.857143	3.07143	2.27027	4.66667	1.14583			4.48	2	5		SEM	10.0247	3.29609
mean	100	85.3367				0.8	1.3459	1.37237	1.08264	1.26316			2.1	2						mean	0.321716	0.310823	0.390561	0.604112	0.747714	2.56542	2.99855	3.82402	2.17542		mean	3.72889	3.25333	4.44444
SEM	4.26963	3.63501				1.07392	1.443	1.48038	1.33869	1.49738			2.2	0.9						SEM	0.0477969	0.0240386	0.0539781	0.0399402	0.0680926	0.331478	0.565631	0.625703	0.399001		SEM	0.288119	0.340392	0.391035
						0.542857	0.542857	0.557143	0.642857	0.940919			1.4	0.8
						0.528571	1.62075	1.55642	0.842857	1.13101			5.5	4.6							vHC, contingency to be intact											vHC
						0.271429	0.385714	0.614286	0.657143	1.04348			5.9	2.6							FR1					RI						intact contingency
						0.437037	0.731707	2	2.06897	2.30769			3.6	3.3						session	1	2	3	4	5	6	7	8	9		session	1	2	3
						0.392593	1.71429	2.06897	2.6087	3			5.3	4.9							0.242857	0.285714	0.428571	0.612245	0.545455	5.71795	2.25806	5.11538	2.08333			3.88	3.24	5.36
						0.560748	0.504202	0.612245	0.857143	0.641304			3.6	3.3							0.428571	0.428571	0.576923	0.857143	0.833333	4.02	4.96774	4.06452	2.30612			2.8	2.72	5.12
						0.714286	0.325926	0.638298	1.71429	1.17647			2.5	2.8							0.228571	0.171429	0.526316	0.576923	0.769231	4.97059	4.0625	3.83784	2.63636			2.4	2.92	3.04
						0.582524	1.22449	1.30435	1.76471	1.53846			2.2	1.7							0.3	0.0571429	0.3	0.46875	0.909091	2.71875	2.02703	3.83871	3.32353			3.72	4.2	5.24
						0.385185	0.923077	0.759494	0.9375	1			5.5	2.3							0.2	0.371429	0.414286	0.4	0.428571	2.91111	1.75676	3.52941	1.42553			2.48	3.88	3.48
						0.491803	0.84507	0.645161	1.13208	1.57895			1.9	1.9							0.271429	0.0714286	0.428571	0.545455	0.789474	2.61905	1.975	1.84091	1.18182			4.04	3.36	7.16
						0.588235	1.36364	0.869565	0.705882	1.42857			5.3	1.6							0.214286	0.4	0.428571	0.46875	0.6	2.78571	3	3.89189	1.44444			4.52	3.72	5.4
						0.422222	0.681818	1.875	1.2	1.66667		mean	3.51739	2.22261							0.414286	0.4	0.414286	0.428571	0.697674	4.38235	2.68182	5	2.4375			3.84	4.12	4.08
						0.618557	0.740741	0.740741	1.53846	1.53846		SEM	0.27524	0.258296							0.228571	0.2	0.357143	0.454545	0.75	3.33333	2.64706	6.2	1.03279			4.96	4.84	2.36
					mean	0.530868	0.856857	1.01799	1.11203	1.35054											0.328571	0.3	0.271429	0.461538	0.508475	3.91892	2.71875	2.76667	0.865385			3.96	4.92	5.36
					SEM	0.0380124	0.0876117	0.0995456	0.107271	0.110634										mean	0.285714	0.268571	0.41461	0.527392	0.68313	3.73778	2.80947	4.00853	1.87368		mean	3.66	3.792	4.66
																				SEM	0.0258199	0.0434248	0.0291257	0.0423255	0.049238	0.333536	0.316864	0.388097	0.254299		SEM	0.26808	0.237079	0.446826
						vHC
						FR1															control, contingecy to be degraded											control
					session	1	2	3	4	5											FR1					RI						degraded contingency
						0.314286	0.557143	0.714286	0.923077	1.33333										session	1	2	3	4	5	6	7	8	9		session	1	2	3
						0.414286	0.757143	0.628571	0.7	0.728571											0.214286	0.454545	0.612245	0.731707	0.769231	2.53659	8.40625	6.92308	4.125			9.72	4	1.68
						0.528571	0.542857	0.685714	0.869565	1.26316											0.242857	0.428571	0.428571	0.342857	0.441176	2.11905	3.34286	2.34483	2.38095			4.64	1.52	2.44
						0.6	1.2	1.53846	1.62162	1.39535											0.314286	0.371429	0.428571	0.638298	0.769231	3.80392	3.24242	3.875	3.03704			5.08	3.2	1.24
						0.6	0.757143	0.628571	0.685714	1.03448											0.285714	0.328571	0.4	0.6	0.9375	2.69767	4.23529	5.21212	4.05			9.4	3.04	1.76
						0.357143	0.5	0.471429	0.671429	0.8											0.638298	0.428571	0.285714	0.75	0.47619	1.9	1.69767	1.33962	2.3125			3.12	2.32	0.56
						0.428571	0.571429	0.8	0.8	1.13208											0.271429	0.242857	0.461538	0.588235	0.769231	4.55556	2.54286	3.11111	1.93878			5.12	4.6	0.96
						0.428571	0.7	0.814286	0.923077	1.57895											0.3	0.328571	0.555556	0.697674	0.638298	2.26829	1.61905	1.97143	1.23256			3.88	5.6	2.32
					mean	0.458929	0.698214	0.785165	0.89931	1.15824											0.328571	0.342857	0.428571	0.588235	1.07143	4.17241	1.4359	8.89286	1.69388			2.16	4.44	1.08
					SEM	0.0377422	0.0799707	0.114245	0.109454	0.10384											0.428571	0.0857143	0.242857	0.428571	0.857143	3.97619	4.62162	5.45455	1.14583			1.2	5.08	0.64
																				mean	0.336001	0.334632	0.427069	0.596175	0.747714	3.11441	3.46044	4.34718	2.43517		mean	4.92444	3.75556	1.40889
						CeA														SEM	0.0428116	0.0379887	0.0384855	0.0451093	0.0680926	0.33548	0.725622	0.831019	0.367953		SEM	0.979171	0.445294	0.227916
						FR1
					session	1	2	3	4	5											vHC, contingecy to be degraded											vHC
						0.606061	1.36364	0.923077	1.05263	1.39535											FR1					RI						degraded contingency
						0.612245	1.25	1.15385	1.57895	1.5										session	1	2	3	4	5	6	7	8	9		session	1	2	3
						0.333333	1.2	0.857143	1.07143	1.57895											0.328571	0.371429	0.228571	0.612245	0.545455	1.87179	3.12903	4.19231	3.19444			4.48	10.52	6.52
						0.437037	0.37037	0.377778	0.618557	0.8											0.4	0.428571	0.576923	0.857143	0.833333	1.44	3.03226	3.51613	2.04082			13.24	12	8.12
						0.48	1.03448	0.857143	1.2766	0.9375											0.314286	0.285714	0.526316	0.576923	0.769231	1.5	2.8125	3.35135	3.60606			6.4	3.96	2.56
						0.444444	0.967742	1.05263	0.769231	2.5											0.214286	0.185714	0.428571	0.46875	0.909091	4.84375	2.35135	3.48387	2.88235			5.4	11.4	9.36
					mean	0.48552	1.03104	0.87027	1.06123	1.45197											0.157143	0.228571	0.414286	0.428571	0.4	3.11111	1.27027	4.38235	1.85106			5.44	6.56	11.24
					SEM	0.0439008	0.144639	0.109446	0.140927	0.245611											0.228571	0.0428571	0.4	0.545455	0.789474	1.61905	2.5	3.97727	0.963636			0.76	2.2	mouse sick
																					0.257143	0.3	0.357143	0.46875	0.6	3.45238	4.39024	6.08108	1.91667			1.72	3.92	0.36
																					0.314286	0.185714	0.371429	0.328571	0.697674	3.94118	4.06818	6.96552	2.75			3.24	0.64	2.28
																					0.342857	0.428571	0.428571	0.454545	0.75	1.58974	2.2549	5.9	1.95082			11.08	4.6	3.36
																					0.157143	0.371429	0.428571	0.461538	0.508475	3.13514	3.21875	2.23333	1.17308			7.2	6.2	6.6
																				mean	0.271429	0.282857	0.416038	0.520249	0.680273	2.65041	2.90275	4.40832	2.23289		mean	5.896	6.2	5.6
																				SEM	0.0258199	0.0391404	0.0296983	0.0452181	0.050933	0.382255	0.284757	0.463009	0.270716		SEM	1.22969	1.24348	1.15587

## Sheet: Table 2 data
Table 2, row A	body weight (g)								Table 2, row B	body weight (g)								Table 2, row C	body weight (g)								Table 2, row D	body weight (g)											Table 2, row E	body weight (g)
		control									control									control									control + veh												control + veh
	Day	1	3	5	7	9	11			Day	1	3	5	7	9	11			Day	1	3	5	7	9	11			Day	1	3	5	7	9	11	13	15	17			Day	1	3	5	7	9	11	13	15	17
		8	9	10	12	14	16				24.7	25.1	26.1	26.4	26.7	27				17	17.2	17.1	16.9	16.7	16.4				15.9	18.1	19.1	19.8	20	20.2	20.2	17.7	19.7				12.7	12.9	13.2	14.1	14.1	14.5	15	14	14.4
		9	11	12	13	15	17				21.3	21.9	21.9	22.5	22.4	22.5				14.8	15.4	16.9	17.7	18.3	17.7				14.9	16.4	17	17.9	18.2	18.5	18.5	18.8	19.1				13.5	13.4	13.8	14.6	14.4	14.4	15	15	14.9
		11	13	14	15	17	18				20.8	20.6	21.2	21.6	21.6	22				13.8	14.4	16	16	16.6	15.7				15.9	16.8	17.5	17.3	17.8	17.9	17.3	18.1	18.4				13.7	13.7	13.7	14.3	14.3	14.6	14	15	15
		13	14	16	17	18	18				20.2	20.7	21.2	21.4	21.5	21.3				14.1	15	16.1	16	16.3	16.1				18.3	18.1	18	18.2	18.6	19.2	19.5	20.1	20.5				12.1	11.9	12.7	13.7	13.5	14	15	15	15.2
		16	18	18	18	18	19				25.1	25.8	25.5	25.7	26	26				15.9	16.3	17	17.3	17.8	17				17	17.9	17.9	18.1	18.3	18.6	18.4	19	19.5				14.4	14	14	14.7	14.3	14.4	15	15	14.2
		12	13	13	14	15	16				20.6	21.2	21.2	21.4	22	21.6													16.9	17.5	17.5	18.3	18.4	19.2	19.1	19.7	20.1				13.2	13.2	13.6	14.2	14.1	13.9	14	14	14.3
		13	14	15	16	17	17				26.8	27.9	28.2	28.2	28.3	28.6			mean	15.12	15.66	16.62	16.78	17.14	16.58																14.8	14.2	14.2	15.1	14.9	15.4	15	14	15.3
		15	17	17	18	18	18												SEM	0.59279	0.493559	0.235372	0.342637	0.385487	0.351283			mean	16.4833	17.4667	17.8333	18.2667	18.55	18.9333	18.8333	18.9	19.55				13.5	13.9	13.5	14.4	14.2	14.3	14	15	14.8
		16	17	18	19	20	20			mean	22.7857	23.3143	23.6143	23.8857	24.0714	24.1429												SEM	0.480567	0.292878	0.291738	0.33928	0.30957	0.322146	0.409607	0.373274	0.30304
										SEM	1.00887	1.10269	1.10398	1.06602	1.07254	1.1267				stress																				mean	13.4875	13.4	13.5875	14.3875	14.225	14.4375	14.625	14.625	14.7625
	mean	12.5556	14	14.7778	15.7778	16.8889	17.6667												Day	1	3	5	7	9	11				control + DHF (3)											SEM	0.305566	0.263222	0.166302	0.149329	0.137256	0.161397	0.182981	0.182981	0.147524
	SEM	0.959038	0.986013	0.924629	0.812708	0.633431	0.440959													14.6	14.9	15.8	15.4	15.3	15.3			Day	1	3	5	7	9	11	13	15	17
											CORT									16.1	16	16.8	16.4	16.6	17.3				13.5	14.7	15.9	16.6	17.5	17.6	17.3	18	18.5				CORT + veh
										Day	1	3	5	7	9	11				17.7	17.6	18	17.5	17.9	17.5				12.7	13.9	15.4	16.1	17	18	17.7	18.4	18.4			Day	1	3	5	7	9	11	13	15	17
		CORT									22.9	23.4	23.2	23.2	22.6	22.9				17.7	17.5	18.5	18.2	18.5	18.5				17.6	17.4	17.7	18.5	18.8	19	19.1	19.5	19.8				12.9	12.9	13.5	13.8	14	14.3	14	14	14.4
	Day	1	3	5	7	9	11				18.3	18.5	18.1	18.1	18.2	18				17.2	16.8	17.2	17.3	17.7	17.5				18	16.7	17.1	17.4	17.6	17.9	17.8	18.7	18.5				15.6	14.8	14.8	15.2	15.3	15.7	15	16	15.7
		9	11	12	13	14	15				22.1	22.5	22.1	22	21.9	21.6				15.1	15.9	16.3	17.1	16.5	17.2				18.5	18.8	18.7	18.9	19	19.4	19.2	19.6	20.1				13.5	13.1	13.1	13.5	13.6	14.1	13	14	14.3
		10	12	12	13	15	15				19.3	19.1	19.4	19.6	19.9	20				12.2	13.1	13.2	13.8	14.1	14				18.5	18.7	18.6	19.2	19.7	20	20.2	20.7	20.8				12.8	13.2	13.4	13.7	15.2	15.3	16	17	17
		15	15	15	16	16	16				18.4	18.6	18.5	18.7	18.4	18.4				13.3	13.9	14	15.2	15.1	15.4																14.4	14.3	13.8	14.4	14.4	14.8	15	15	14.9
		16	17	16	17	17	17				23.3	23.2	23.8	23.3	23.3	22.8				13.9	15.2	16	15.6	16.7	15.9			mean	16.4667	16.7	17.2333	17.7833	18.2667	18.65	18.55	19.15	19.35				13.4	13.7	13.6	14.7	14.8	15.1	15	15	15.4
		14	16	15	16	17	17				24.3	23.8	24.1	24.1	24.6	24.5				15.7	16.7	17.2	17.4	17.9	17.1			SEM	1.07848	0.831465	0.559563	0.521163	0.428693	0.391365	0.458076	0.400625	0.416933				12.9	12.5	12.9	13.2	13.4	13.8	13	14	13.7
		14	16	15	17	17	18																																		12.5	12.7	12.8	14.1	13.7	14.1	14	14	14.4
		15	17	17	18	18	18			mean	21.2286	21.3	21.3143	21.2857	21.2714	21.1714			mean	15.7875	16.0625	16.625	16.6375	16.8125	16.8				control + DHF (10)
		16	19	18	19	19	19			SEM	0.945847	0.921696	0.976249	0.923613	0.937503	0.926004			SEM	0.596331	0.471923	0.525357	0.429328	0.452168	0.430774			Day	1	3	5	7	9	11	13	15	17			mean	13.5	13.4	13.4875	14.075	14.3	14.65	14.375	14.875	14.975
																													14.4	16.6	17.2	17.5	17.7	17.9	17.9	18.4	18.9			SEM	0.364496	0.28473	0.223956	0.23433	0.261179	0.239046	0.375	0.398098	0.367302
	mean	13.625	15.375	15	16.125	16.625	16.875																						15.4	15.8	16.4	17.2	17.6	18	17.7	18.6	18.8
	SEM	0.333659	0.333659	0.267261	0.270891	0.199749	0.182																						15	16.2	17.1	17.3	17.6	18.2	17.9	18.3	18.6				CORT + 7,8-DHF
																													16.1	17.9	17.3	17.9	18.2	18.4	18.9	19.8	20			Day	1	3	5	7	9	11	13	15	17
																													17.9	17.8	17.9	18.2	18.3	18.3	18.7	19.3	19.3				13.4	13.8	14.2	15.2	15.7	16	16	17	16.8
																													20.2	20.9	20.7	20.7	21.1	21.5	21.6	22.1	22				14.3	14	14.1	14	14.1	14.3	15	15	15.1
																																									11.7	12.1	12.6	13	13	13.4	13	14	13.7
																												mean	16.5	17.5333	17.7667	18.1333	18.4167	18.7167	18.7833	19.4167	19.6				13.5	14.3	14.5	14.9	15.3	15.1	15	16	16.3
																												SEM	0.888444	0.757041	0.618421	0.535828	0.551009	0.561793	0.59689	0.586184	0.520897				14.6	14.5	14.5	15.3	15.1	15	15	16	15.6
																																									12.3	12.9	13.7	14.2	14.2	14.7	15	15	15.2
																													CORT + veh												14	13.8	13.7	14	14	14.8	14	15	15.1
																												Day	1	3	5	7	9	11	13	15	17				11.5	12.4	13	13.9	14.1	14.6	15	15	15.4
																													15.2	16.6	16	16.1	16	16.4	16	16.9	17.8
																													15.4	16.2	15.7	15.4	15.3	15.7	15.7	16.1	16.9			mean	13.1625	13.475	13.7875	14.3125	14.4375	14.7375	14.75	15.375	15.4
																													15.8	16.3	16.3	16.9	16.9	16.9	16.6	17.3	18.1			SEM	0.420007	0.316087	0.243807	0.274146	0.308184	0.260451	0.313392	0.323899	0.325137
																													16	16.5	16	15.8	16	16.3	16	17	17.7
																													18.1	18.1	17.6	17.4	17.3	17.5	17.4	18.1	19
																													14.9	15.5	15.1	15	15	15.2	15.1	15.9	16.7
																												mean	15.9	16.5333	16.1167	16.1	16.0833	16.3333	16.1333	16.8833	17.7
																												SEM	0.469042	0.350872	0.340016	0.370585	0.362782	0.335327	0.322146	0.329056	0.341565
																													CORT + DHF (3)
																												Day	1	3	5	7	9	11	13	15	17
																													15	15.9	16	16	15.6	16	16.1	16.6	17.5
																													15.6	15.4	16	15.9	15.8	16.2	16.4	16.7	17.7
																													15.6	15.4	15.8	15.8	15.5	15.8	15.6	16.2	17
																													16.9	16.7	16.8	16.6	17.1	16.9	16.8	17.3	18.7
																													19.9	19.9	19.8	19	18.8	19.1	19.2	20.2	20.8
																													16.7	16.6	16.4	16.6	16.4	16.5	16.6	17.6	18.4
																												mean	16.6167	16.65	16.8	16.65	16.5333	16.75	16.7833	17.4333	18.35
																												SEM	0.719915	0.689323	0.617522	0.491087	0.514889	0.495816	0.512781	0.590292	0.550606
																													CORT + DHF (10)
																												Day	1	3	5	7	9	11	13	15	17
																													14.6	16.7	16.8	16.5	16.5	16.7	16.7	17.4	18.1
																													15.6	16.3	16.9	17.2	17	17.1	16.5	17.2	18
																													19.2	18.6	18.6	18.7	19.2	19.2	19.2	20	20.9
																													15.5	16.7	16.1	16.2	15.9	16	16.1	16.7	17.6
																													18.9	18.2	17.9	18.1	18	18.2	18.3	19	19.9
																													17.7	17.4	16.9	17.2	17	17.1	17.1	17.8	19.3
																												mean	16.9167	17.3167	17.2	17.3167	17.2667	17.3833	17.3167	18.0167	18.9667
																												SEM	0.79306	0.375426	0.365148	0.385933	0.478656	0.465773	0.486084	0.507554	0.525145

## Sheet: Table 4 data
Table 4	fold-change from control + veh
	p-ERK42/ERK42						p-ERK44/ERK44
	control+veh	control+7,8-DHF	CORT+veh	CORT+7,8-DHF			control+veh	control+7,8-DHF	CORT+veh	CORT+7,8-DHF
	0.995905	0.734029	0.68016	0.935887			0.980713	0.843093	0.883932	0.925064
	1.01675	0.523853	0.779094	0.67687			0.994173	0.872146	0.836498	0.913056
	0.875462	0.804707	0.9142	1.23676			0.890492	1.06317	0.86163	1.07726
	0.913213	0.981171	0.61598	0.805794			0.972209	1.10786	0.663334	0.890108
	1.19867	0.957084	0.755237	0.883727			1.16241	1.0756	0.749539	0.857747
	0.935489	1.37919	0.789021	2.10299			0.846587	1.34915	0.871062
	0.733878		1.09992				0.80923		0.824832
	1.33063		0.39418				1.34418		0.675625
	1.06719		0.671606				0.909985		0.861249
	0.93281		1.02668				1.09001		0.992191
mean	1	0.896672	0.772608	1.107		mean	1	1.05184	0.821989	0.932647
SEM	0.0533476	0.117972	0.0648791	0.213206		SEM	0.0510059	0.0748537	0.0316908	0.0379303

## Sheet: S1 Fig data
S1 Fig	individual dendritic spine volume
	control	CORT
	2.4655	1.4806
	1.9562	1.224
	1.5739	1.2211
	1.4408	1.0866
	1.3722	1.0158
	1.2587	1.0102
	1.2549	0.8925
	1.2502	0.8779
	1.001	0.8638
	0.9565	0.852
	0.899	0.8313
	0.8976	0.7757
	0.88	0.7055
	0.818	0.6893
	0.7979	0.6854
	0.7655	0.6832
	0.7351	0.6747
	0.7235	0.6481
	0.6543	0.6417
	0.64	0.6248
	0.6314	0.6018
	0.6271	0.5972
	0.6146	0.5962
	0.5815	0.5848
	0.5513	0.5841
	0.5494	0.5758
	0.548	0.5695
	0.54	0.5672
	0.5187	0.5289
	0.514	0.5274
	0.5031	0.5122
	0.4668	0.4993
	0.4535	0.4986
	0.4048	0.4742
	0.4033	0.4736
	0.4	0.4446
	0.3824	0.4406
	0.3724	0.4395
	0.3558	0.4333
	0.3466	0.4234
	0.3441	0.4186
	0.3409	0.4076
	0.3394	0.3968
	0.3135	0.3878
	0.3107	0.3821
	0.3088	0.3571
	0.2978	0.3529
	0.2934	0.3467
	0.2905	0.3438
	0.2898	0.3408
	0.2846	0.3354
	0.28	0.3267
	0.27	0.3109
	0.27	0.3109
	0.2689	0.307
	0.2663	0.2954
	0.2656	0.295
	0.2619	0.2933
	0.2506	0.2784
	0.25	0.2737
	0.2497	0.2688
	0.2469	0.2666
	0.2453	0.2647
	0.2442	0.2547
	0.2392	0.2524
	0.2341	0.2511
	0.2267	0.245
	0.2258	0.2408
	0.2249	0.2362
	0.2233	0.2361
	0.2192	0.2341
	0.2186	0.2301
	0.2173	0.2218
	0.2172	0.2119
	0.2164	0.2105
	0.2148	0.209
	0.2088	0.2065
	0.2078	0.2028
	0.2064	0.1991
	0.2062	0.1978
	0.2061	0.1973
	0.2008	0.197
	0.2004	0.197
	0.1989	0.1934
	0.1955	0.1912
	0.1928	0.1896
	0.19	0.1876
	0.1868	0.1871
	0.1848	0.1849
	0.1842	0.1843
	0.184	0.1842
	0.1817	0.1801
	0.1814	0.1759
	0.1811	0.174
	0.18	0.1728
	0.18	0.1724
	0.1793	0.1672
	0.1787	0.1607
	0.1781	0.1588
	0.1769	0.1576
	0.1767	0.1574
	0.1724	0.1567
	0.1718	0.1553
	0.17	0.1551
	0.17	0.1541
	0.1699	0.1505
	0.1698	0.1502
	0.1689	0.15
	0.1647	0.1475
	0.1605	0.1447
	0.16	0.1403
	0.1594	0.1401
	0.1578	0.1387
	0.1561	0.1365
	0.1552	0.1354
	0.1537	0.1352
	0.1527	0.1325
	0.15	0.1321
	0.1498	0.1314
	0.1493	0.1309
	0.1476	0.1302
	0.1475	0.1295
	0.1452	0.1232
	0.1388	0.1224
	0.1384	0.1222
	0.1382	0.1205
	0.1378	0.1205
	0.1357	0.1201
	0.133	0.1179
	0.1324	0.1179
	0.1317	0.1174
	0.1309	0.1131
	0.1295	0.1097
	0.1269	0.1068
	0.1228	0.1067
	0.1227	0.1034
	0.1215	0.1011
	0.1198	0.1002
	0.1194	0.0976
	0.1156	0.0963
	0.1132	0.0957
	0.1102	0.095
	0.1068	0.0939
	0.105	0.0928
	0.1029	0.0894
	0.1025	0.0892
	0.1024	0.089
	0.1012	0.0879
	0.1004	0.0879
	0.1	0.0878
	0.0999	0.0877
	0.0996	0.0833
	0.0986	0.0832
	0.0983	0.0824
	0.0975	0.0813
	0.0972	0.0811
	0.0966	0.0795
	0.0954	0.0794
	0.0951	0.0794
	0.0948	0.0793
	0.094	0.0786
	0.0937	0.0781
	0.0933	0.0776
	0.0933	0.0773
	0.0925	0.077
	0.0918	0.0743
	0.0909	0.0742
	0.0903	0.0721
	0.0894	0.0716
	0.0884	0.07
	0.0879	0.0694
	0.0877	0.0654
	0.0857	0.0654
	0.0845	0.0649
	0.0837	0.0646
	0.0824	0.0629
	0.0817	0.0623
	0.0808	0.0622
	0.079	0.0622
	0.0787	0.0619
	0.0777	0.0612
	0.0769	0.0605
	0.0762	0.0601
	0.0756	0.0599
	0.0751	0.0586
	0.0746	0.0578
	0.0739	0.056
	0.0729	0.0551
	0.0718	0.055
	0.0708	0.0547
	0.0707	0.0545
	0.07	0.0541
	0.0688	0.054
	0.0688	0.0532
	0.0687	0.0524
	0.068	0.052
	0.0674	0.0505
	0.0668	0.0502
	0.0658	0.0502
	0.0657	0.0502
	0.0652	0.0492
	0.0646	0.0491
	0.0626	0.0488
	0.0621	0.048
	0.0607	0.0461
	0.06	0.042
	0.06	0.0405
	0.0585	0.0395
	0.0576	0.0388
	0.0567	0.0347
	0.0559	0.0301
	0.0556	0.0301
	0.0551	0.0294
	0.055	0.0278
	0.0535	0.0278
	0.0532	0.0277
	0.0531	0.0274
	0.0528	0.0272
	0.0521	0.0267
	0.0519	0.026
	0.0498	0.0258
	0.0492	0.0246
	0.0486	0.0241
	0.0471	0.0238
	0.0469	0.0233
	0.0469	0.0229
	0.0457	0.0219
	0.0449	0.0217
	0.0439	0.0213
	0.0435	0.0209
	0.0433	0.0194
	0.0429	0.0187
	0.0427	0.0179
	0.0422	0.0163
	0.0404	0.0153
	0.04	0.0151
	0.0377	0.0149
	0.0376	0.014
	0.0375	0.0135
	0.0372	0.0134
	0.0362	0.0133
	0.036	0.013
	0.0357	0.0128
	0.0354	0.0117
	0.0351	0.01
	0.0346	0.0095643
	0.0342	0.0093659
	0.033	0.0090466
	0.0328	0.009011
	0.0326	0.0089674
	0.0322	0.008709
	0.0315	0.0083453
	0.0315	0.008071
	0.0304	0.0079252
	0.03	0.0078636
	0.03	0.0073993
	0.0297	0.0066782
	0.0297	0.0065383
	0.0297	0.0058127
	0.0294	0.0057481
	0.0292	0.0046132
	0.0288	0.0039648
	0.0287	0.003866
	0.0281	0.003744
	0.0279	0.0032756
	0.0278	0.0029293
	0.0273	0.0028411
	0.0273	0.0027721
	0.0261	0.0023778
	0.0252	0.0022783
	0.0251	0.0018184
	0.0243	0.0016035
	0.0242	0.0014887
	0.0235
	0.0231
	0.0224
	0.0217
	0.0212
	0.0207
	0.0202
	0.02
	0.02
	0.02
	0.02
	0.02
	0.02
	0.02
	0.0195
	0.0193
	0.0193
	0.0188
	0.0183
	0.0182
	0.0171
	0.0167
	0.0166
	0.0162
	0.0159
	0.0152
	0.0152
	0.0151
	0.0139
	0.0138
	0.0137
	0.0134
	0.0129
	0.0127
	0.0123
	0.012
	0.0116
	0.0115
	0.0112
	0.0111
	0.0106
	0.0105
	0.0104
	0.0104
	0.0101
	0.01
	0.01
	0.01
	0.0098122
	0.0097772
	0.0097422
	0.0089987
	0.0087229
	0.0083708
	0.0083442
	0.0080591
	0.0080066
	0.0079195
	0.0079134
	0.0070449
	0.007018
	0.0069835
	0.0067105
	0.0064032
	0.0063214
	0.006281
	0.0060153
	0.005885
	0.0054325
	0.0053454
	0.0052353
	0.0046979
	0.0044217
	0.0041533
	0.0039597
	0.0036002
	0.0031793
	0.0025561
	0.0023466
	0.0018794

## Sheet: S2 Fig data
S2b Fig	responses per min															S2c Fig	responses per min					S2e Fig	responses per min																						S2f Fig	responses per min
	control							CORT									control		CORT				control+veh							CORT+veh							CORT+7,8-DHF									control+veh		CORT+veh
	FR1							FR1									non-deg	degraded	non-deg	degraded			FR1							FR1							FR1									non-deg	degraded	non-deg	degraded
	1	2	3	4	5	6	7	1	2	3	4	5	6	7			2	0.8	2.4	3.6			1	2	3	4	5	6	7	1	2	3	4	5	6	7	1	2	3	4	5	6	7			3.6	2.4	0.8	2.2
	0.485714	0.4	0.571429	0.902256	0.757143	1.63577	1.85014	0.342857	0.4	0.514286	0.657143	1.21507	1.34168	1.36674			2.6	0.8	1.8	0.4			0.0285714	0.285714	0.314286	0.371429	0.657143	0.685714	0.757143	0.428571	0.1	0.157143	0.814286	0.878735	1.39632	1.20434	0.385714	0.0714286	0.514286	0.528571	0.585714	0.842857	1.30435			2.6	1.2	2.8	2
	0.228571	0.0571429	0.457143	0.642857	0.657143	1.20773	2.98063	0.457143	0.414286	0.528571	0.998336	0.842857	1.60514	1.31349			4.6	1.8	3.4	2.8			0.414286	0.442857	0.642857	1.1066	0.8	2.002	1.17486	0.385714	0.114286	0.6	0.614286	0.514286	1.09749	1.3035	0.242857	0.628571	0.6	0.6	0.757143	0.842857	1.07143			3.8	2.2	0.4	1
	0.357143	0.457143	0.828571	0.785714	0.868936	0.8	1.00874	0.471429	0.228571	0.528571	1.27443	0.7	0.814286	1.24688			5	1	2.2	1.2			0.1	0.628571	0.671429	0.557143	0.8	0.771429	1.36364	0.542857	0.0428571	0.171429	0.2	0.514286	1.67131	1.27334	0.4	0.0857143	0.0142857	0.385714	0.557143	0.89153	1.0915			4.8	1.8	3.6	2.8
	0.385714	0.185714	0.93794	1.25183	1.359	0.814286	1.06914	0.314286	0.371429	0.5	1.63354	1.57604	1.54162	1.33929					2.8	1.4			0.657143	0.0714286	0.471429	0.528571	1.09429	0.828571	0.865551	0.542857	0.0857143	0.528571	0.657143	1.00553	0.981194	1.14329	0.214286	0.485714	0.571429	0.528571	0.6	0.757143	0.671429			3.6	0.8	2	4
								0.328571	0.328571	0.557143	0.714286	0.671429	0.842857	1.42012									0.442857	0.228571	0.8	0.91954	0.7	0.8	0.863309	0.357143	0.357143	0.485714	0.428571	0.471429	0.557143	0.814286	0.471429	0.157143	0.171429	0.7	1.06914	2.0284	1.53649			2.2	0.8	2.8	1.8
																mean	3.55	1.1	2.52	1.88			0.128571	0.285714	0.571429	0.457143	0.814286	0.628571	0.814286	0.442857	0.114286	0.414286	0.442857	0.428571	2.15827	1.63265	0.214286	0.285714	0.628571	0.828571	0.528571	0.814286	1.16437			1.2	1.8	1.4	2.8
mean	0.364286	0.275	0.698771	0.895663	0.910556	1.11445	1.72716	0.382857	0.348571	0.525714	1.05555	1.00108	1.22912	1.3373		SEM	0.736546	0.238048	0.272764	0.578273			0.557143	0.0428571	0.0714286	0.457143	0.757143	1.06326	1.3109	0.357143	0.185714	0.442857	0.585714	0.742857	1.07681	1.13058	0.157143	0.128571	0.514286	0.557143	0.585714	0.471429	0.628571			2.2	1.8	5	1.2
SEM	0.0529728	0.0931999	0.111299	0.13003	0.155615	0.19779	0.459657	0.0336246	0.0333809	0.00947607	0.18172	0.17331	0.169264	0.0286985									0.428571	0.0857143	0.342857	0.657143	0.814286	0.814286	0.89955	0.0428571	0.328571	0.5	0.457143	0.771429	0.8	0.842857	0.1	0.0857143	0.542857	0.657143	0.685714	0.85751	0.923077
																																													mean	3	1.6	2.35	2.225
																						mean	0.344643	0.258929	0.485714	0.631839	0.804644	0.94923	1.00615	0.3875	0.166071	0.4125	0.525	0.66589	1.21732	1.16811	0.273214	0.241071	0.444643	0.598214	0.671142	0.938251	1.0489		SEM	0.40708	0.213809	0.538185	0.343173
																						SEM	0.0813712	0.0712977	0.0831241	0.0900305	0.0461148	0.156994	0.0844609	0.0556853	0.0411158	0.0576152	0.06534	0.0753354	0.180445	0.0925359	0.0461678	0.0742522	0.079422	0.0469506	0.062534	0.162646	0.108038
[truncated: 2 more columns]

## Sheet: S1 Table data
S1 Table	gland weights (% body weight)
		adrenal							thymus
		control			CORT				control			CORT
	7,8-DHF	0 mg/kg	3 mg/kg	10 mg/kg	0 mg/kg	3 mg/kg	10 mg/kg	7,8-DHF	0 mg/kg	3 mg/kg	10 mg/kg	0 mg/kg	3 mg/kg	10 mg/kg
		0.0205021	0.017316	0.0272727	0.025431	0.0200873	0.0203463		0.190377	0.233766	0.197403	0.221121	0.189956	0.316883
		0.0207048	0.0162162	0.015859	0.0261905	0.0180617	0.0200855		0.235242	0.275676	0.20837	0.289524	0.240529	0.185043
		0.0244541	0.0152174	0.0165254	0.0174274	0.0144186	0.0237154		0.175546	0.194348	0.224153	0.182158	0.27907	0.143478
		0.0193548	0.0179825	0.014346	0.0181818	0.0123932	0.0143478		0.229032	0.230702	0.257806	0.275325	0.252991	0.213478
		0.0182609	0.0229437	0.00897436	0.0184549	0.018254	0.0184874		0.314783	0.190043	0.249145	0.208584	0.225397	0.295798
		0.0161017	0.0146245	0.0132576	0.0168224	0.0144796	0.0165957		0.22839	0.247826	0.190909	0.180374	0.227149	0.194043
	mean	0.0198964	0.0173834	0.0160392	0.020418	0.0162824	0.0189297		0.228895	0.228727	0.221298	0.226181	0.235849	0.224787
	SEM	0.00114253	0.00122401	0.00249651	0.00172412	0.0012025	0.00132768		0.0197881	0.0132622	0.0112221	0.0189728	0.0122132	0.0275609

[truncated: 2 more sheets: S2 Table data, S3 Table data]
